# Supplementary material for: Older Adults Who Maintained a Regular Physical Exercise Routine before the Pandemic Show Better Immune Response to Vaccination for COVID-19
Source: Int J Environ Res Public Health. 2023 Jan 20;20(3):1939. doi: 10.3390/ijerph20031939 (PMC9915291; doi:10.3390/ijerph20031939)
Supplement: Supplementary file 1 [file ijerph-20-01939-s001.zip]

Archive with 1 entries (1 files):
- ijerph-2076853-supplementary.pdf
